# Supplementary material for: Molecular Phylogeny of Trifolium L. Section Trifolium with Reference to Chromosome Number and Subsections Delimitation
Source: Plants (Basel). 2021 Sep 23;10(10):1985. doi: 10.3390/plants10101985 (PMC8539877; doi:10.3390/plants10101985)
Supplement: Supplementary file 1 [file plants-10-01985-s001.zip]

Archive with 1 entries (1 files):
- plants-1312975-supplementary.pdf
